# Supplementary material for: The Use of Regional Anesthesia to Reduce Blood Loss in Isolated Limb Perfusion (ILP)—A Novel Approach
Source: J Clin Med. 2023 Oct 16;12(20):6542. doi: 10.3390/jcm12206542 (PMC10607281; doi:10.3390/jcm12206542)
Supplement: Supplementary file 1 [file jcm-12-06542-s001.zip]

Archive with 1 entries (1 files):
- jcm-2626025-supplementary.pdf
